# Supplementary material for: Insect Gut Bacteria Promoting the Growth of Tomato Plants (Solanum lycopersicum L.)
Source: Int J Mol Sci. 2022 Nov 4;23(21):13548. doi: 10.3390/ijms232113548 (PMC9657159; doi:10.3390/ijms232113548)
Supplement: Supplementary file 1 [file ijms-23-13548-s001.zip]

Archive with 1 entries (1 files):
- ijms-1953204-supplementary.pdf
